# Supplementary material for: Ultraviolet exposure regulates skin metabolome based on the microbiome
Source: Sci Rep. 2023 May 3;13:7207. doi: 10.1038/s41598-023-34073-3 (PMC10156686; doi:10.1038/s41598-023-34073-3)
Supplement: Supplementary file 1 — Supplementary Table 1. [file 41598_2023_34073_MOESM1_ESM.xlsx]

## Sheet: Pathway_Analysis_results
	Fig 1F Control vs GF (UV-)						Fig 1G Control vs GF (UV+)						Fig 2F Control (UV- vs UV+)						Fig 2G GF (UV- vs UV+)						Fig S1F Control vs DisInf (UV-)						Fig S1G Control vs DisInf (UV+)						Fig S2C DisInf (UV- vs UV+)
Pathway	Fig 1F Control vs GF (UV-) Pathway_Total	Fig 1F Control vs GF (UV-) Hits	Fig 1F Control vs GF (UV-) P_val	Fig 1F Control vs GF (UV-) P_adj	Fig 1F Control vs GF (UV-) NES	Fig 1F Control vs GF (UV-) EC.Hits	Fig 1G Control vs GF (UV+) Pathway_Total	Fig 1G Control vs GF (UV+) Hits	Fig 1G Control vs GF (UV+) P_val	Fig 1G Control vs GF (UV+) P_adj	Fig 1G Control vs GF (UV+) NES	Fig 1G Control vs GF (UV+) EC.Hits	Fig 2F Control (UV- vs UV+) Pathway_Total	Fig 2F Control (UV- vs UV+) Hits	Fig 2F Control (UV- vs UV+) P_val	Fig 2F Control (UV- vs UV+) P_adj	Fig 2F Control (UV- vs UV+) NES	Fig 2F Control (UV- vs UV+) EC.Hits	Fig 2G GF (UV- vs UV+) Pathway_Total	Fig 2G GF (UV- vs UV+) Hits	Fig 2G GF (UV- vs UV+) P_val	Fig 2G GF (UV- vs UV+) P_adj	Fig 2G GF (UV- vs UV+) NES	Fig 2G GF (UV- vs UV+) EC.Hits	Fig S1F Control vs DisInf (UV-) Pathway_Total	Fig S1F Control vs DisInf (UV-) Hits	Fig S1F Control vs DisInf (UV-) P_val	Fig S1F Control vs DisInf (UV-) P_adj	Fig S1F Control vs DisInf (UV-) NES	Fig S1F Control vs DisInf (UV-) EC.Hits	Fig S1G Control vs DisInf (UV+) Pathway_Total	Fig S1G Control vs DisInf (UV+) Hits	Fig S1G Control vs DisInf (UV+) P_val	Fig S1G Control vs DisInf (UV+) P_adj	Fig S1G Control vs DisInf (UV+) NES	Fig S1G Control vs DisInf (UV+) EC.Hits	Fig S2C DisInf (UV- vs UV+) Pathway_Total	Fig S2C DisInf (UV- vs UV+) Hits	Fig S2C DisInf (UV- vs UV+) P_val	Fig S2C DisInf (UV- vs UV+) P_adj	Fig S2C DisInf (UV- vs UV+) NES	Fig S2C DisInf (UV- vs UV+) EC.Hits
Alanine and Aspartate Metabolism	30	11	0.01031	0.1802	1.938	EC000121;EC000125;EC00093	30	11	0.0122	0.2153	1.978	EC00015	30	11	0.03509	0.1978	-1.733	EC0002;EC0003;EC000148;EC000149;EC000154;EC000155;EC000156;EC000157;EC000158;EC000159;EC00098;EC00099;EC0005;EC0006;EC0007;EC00015;EC000165;EC00032;EC00033;EC000160;EC000161;EC00074;EC00075;EC00076;EC00077	30	11	0.7889	1	0.7795	EC00083;EC0004;EC00020;EC00078	30	11	0.1158	0.3263	1.426	EC0002;EC0003;EC00034;EC00035;EC000122;EC000101;EC000102;EC00016;EC00070;EC00086;EC00087;EC00021;EC00090;EC00091;EC00061;EC00062;EC00063;EC00064;EC0005;EC0006;EC0007;EC0004;EC000131;EC00025;EC00055;EC00056;EC00084;EC000100;EC00014;EC00022;EC00078	30	11	0.06329	0.2803	1.603	EC0008;EC0009;EC00010;EC00011;EC00012;EC00013	30	11	0.6857	0.8148	-0.7797	EC0002;EC0003;EC00034;EC00035;EC00084;EC00036;EC00037;EC00038;EC00039;EC00040;EC000109;EC000126;EC000127;EC00090;EC00091;EC00022;EC00025;EC00014;EC00078;EC00016;EC00017;EC00018;EC00070;EC00015;EC000133;EC000134;EC000135;EC0004;EC0008;EC0009;EC00010;EC00011;EC00012;EC00013
Aminosugars metabolism	69	2	0.1053	0.5299	1.355	EC0002;EC0003;EC000148;EC000149;EC000154;EC000155;EC000156;EC000157;EC000158;EC000159;EC00098;EC00099;EC0005;EC0006;EC0007;EC00015;EC000165;EC00032;EC00033;EC000160;EC000161;EC00074;EC00075;EC00076;EC00077	69	2	0.04762	0.4218	1.412	EC00026;EC000103	69	2	0.75	0.8698	0.717	EC0002;EC0003;EC00036;EC00037;EC00038;EC00039;EC00040;EC00017;EC00018;EC00014	69	2	0.338	0.8732	1.089	EC000188	69	2	0.02632	0.2931	1.608	EC0002;EC0003;EC000184;EC00015	69	2	0.09524	0.3002	1.454	EC000168;EC00015	69	2	0.07273	0.4509	1.442	EC000214;EC000203;EC000204;EC000217;EC000218;EC0001;EC000206;EC000205;EC000137;EC000138;EC000139;EC000213;EC000212;EC000208;EC000209;EC000210;EC000211;EC00066;EC00067;EC000202;EC000200;EC000201;EC000219;EC000215;EC000216;EC000207
Androgen and estrogen biosynthesis and metabolism	95	2	0.7586	0.8999	0.8213	EC0002;EC0003;EC00034;EC00035;EC00084;EC00036;EC00037;EC00038;EC00039;EC00040;EC000109;EC000127;EC000128;EC00090;EC00091;EC00022;EC00025;EC00014;EC00078;EC00016;EC00017;EC00018;EC00070;EC00015;EC000134;EC000135;EC000136;EC0004;EC0008;EC0009;EC00010;EC00011;EC00012;EC00013	95	2	0.7273	0.9538	-0.7959	EC00026	95	2	0.8966	0.9584	-0.6363	EC000162;EC00051;EC000168	95	2	0.746	1	0.8238	EC00067;EC00068;EC00088;EC00019;EC000103;EC000104;EC000174;EC000175;EC000125	95	2	0.3636	0.5933	-1.158	EC00079	95	2	0.04	0.2067	-1.511	EC000106;EC000110	95	2	0.9318	0.9792	-0.5501	EC00026;EC00096
Arachidonic acid metabolism	95	7	0.35	0.7111	-1.139	EC000138;EC000139;EC000140;EC00066;EC00067	95	7	0.6053	0.9463	-0.8678	EC000127;EC000128;EC0002;EC0003;EC0005;EC0006;EC0007;EC00015;EC0004	95	7	0.07018	0.2559	-1.531	EC000168;EC00015	95	7	0.06667	0.6667	-1.41	EC0002;EC0003;EC000184;EC00015	95	7	0.04819	0.2931	1.659	EC00026;EC000103	95	7	0.1449	0.3594	1.349	EC0002;EC0003;EC00028;EC00029;EC00030;EC00031;EC00042;EC00043;EC00044;EC00045;EC00046;EC00047;EC00048;EC00049;EC00050	95	7	0.03279	0.3758	1.683	EC000122
Arginine and Proline Metabolism	45	16	0.2857	0.7086	1.161	EC0002;EC0003;EC00028;EC00029;EC00030;EC00031;EC00042;EC00043;EC00044;EC00045;EC00046;EC00047;EC00048;EC00049;EC00050	45	16	0.6292	0.9463	0.9299	EC00089	45	16	0.07692	0.2562	-1.48	EC0002;EC0003;EC000141;EC000142;EC000143;EC000144;EC000145;EC00016;EC000183;EC00042;EC00043;EC00044;EC00045;EC00046;EC00047;EC00048;EC00049;EC00050;EC00061;EC00062;EC00063;EC00064;EC00021;EC00084;EC00022;EC00019;EC00092;EC00052;EC00053;EC000129;EC00015;EC0005;EC0006;EC0007;EC0004	45	16	0.7889	1	0.7595	EC00026	45	16	0.01042	0.2931	1.73	EC000121;EC000125;EC00093	45	16	0.0375	0.2067	1.626	EC0002;EC0003;EC000148;EC000149;EC000154;EC000155;EC000156;EC000157;EC000158;EC000159;EC00098;EC00099;EC0005;EC0006;EC0007;EC00015;EC000165;EC00032;EC00033;EC000160;EC000161;EC00074;EC00075;EC00076;EC00077	45	16	0.3333	0.7397	1.187	EC00066;EC00067;EC000122;EC00051
Ascorbate (Vitamin C) and Aldarate Metabolism	29	7	0.9762	0.9762	0.5302	EC00019;EC00054;EC0005;EC0006;EC0007	29	7	0.03448	0.3563	-2.032	EC000193;EC000194;EC000195;EC000196;EC000197;EC000198;EC000199;EC000184;EC00015;EC00020;EC000123	29	7	0.08475	0.2562	-1.541	EC0008;EC0009;EC00010;EC00011;EC00012;EC00013	29	7	0.76	1	-0.9089	EC000115;EC000116;EC000117;EC000118;EC00067;EC00068;EC000136;EC00019;EC000103;EC000104;EC00050;EC000122;EC000179	29	7	0.2771	0.5061	1.108	EC00015;EC00094;EC000177;EC00020;EC00079;EC000124	29	7	0.4667	0.6596	-1.006	EC0002;EC0003;EC00034;EC00035;EC00016;EC00070;EC00021;EC00090;EC00091;EC00025;EC000127;EC000128;EC00084;EC000134;EC000135;EC000136;EC00017;EC00018;EC00014;EC00078	29	7	0.5946	0.8148	-0.9226	EC00079
Aspartate and asparagine metabolism	114	26	0.07143	0.4429	1.396	EC000213;EC000202;EC000203;EC000216;EC000217;EC0001;EC000205;EC000204;EC000138;EC000139;EC000140;EC000212;EC000211;EC000207;EC000208;EC000209;EC000210;EC00066;EC00067;EC000201;EC000199;EC000200;EC000218;EC000214;EC000215;EC000206	114	26	0.3736	0.7452	1.088	EC000106;EC000110	114	26	0.04651	0.2403	-1.437	EC000106;EC000110	114	26	0.5326	0.9712	0.9386	EC00020;EC00078	114	26	0.04082	0.2931	1.541	EC000193;EC000194;EC000195;EC000196;EC000197;EC000198;EC000199;EC000183;EC00015;EC00020;EC000123	114	26	0.01099	0.1406	1.664	EC000121;EC000125;EC00093	114	26	0.4658	0.8148	0.9937	EC00015;EC00094;EC000177;EC00020;EC00079;EC000123
Beta-Alanine metabolism	20	5	0.5111	0.8339	0.9879	EC00079	20	5	0.4026	0.7564	1.05	EC00015;EC00094;EC000178;EC00020;EC00079;EC000124	20	5	0.1	0.2672	-1.506	EC000123	20	5	0.7471	1	0.8246	EC0002;EC0003;EC00034;EC00035;EC00016;EC00069;EC00021;EC00089;EC00090;EC00025;EC000126;EC000127;EC00083;EC000133;EC000134;EC000135;EC00017;EC00018;EC00014;EC00077	20	5	0.07692	0.2931	1.528	EC0008;EC0009;EC00010;EC00011;EC00012;EC00013	20	5	0.0137	0.1406	1.814	EC000192;EC000193;EC000194;EC000195;EC000196;EC000197;EC000198;EC000183;EC00015;EC00020;EC000123	20	5	0.5625	0.8148	-1.026	EC000126;EC000127;EC0002;EC0003;EC0005;EC0006;EC0007;EC00015;EC0004
Bile acid biosynthesis	82	17	0.3765	0.7294	1.067	EC0002;EC0003;EC00016;EC00017;EC00018;EC00041;EC00014	82	17	0.1	0.5284	-1.363	EC0002;EC0003;EC000148;EC000149;EC000154;EC000155;EC000156;EC000157;EC000158;EC000159;EC00098;EC00099;EC0005;EC0006;EC0007;EC00015;EC000165;EC00032;EC00033;EC000160;EC000161;EC00074;EC00075;EC00076;EC00077	82	17	0.0678	0.2559	-1.634	EC000186;EC00024	82	17	0.2941	0.8627	1.146	EC0008;EC0009;EC00010;EC00011;EC00012;EC00013	82	17	0.8736	0.918	0.6876	EC00026;EC00096	82	17	0.01351	0.1406	1.669	EC000123	82	17	0.1471	0.6071	-1.462	EC000185;EC00024
Biopterin metabolism	22	3	0.7586	0.8999	0.8057	EC00017;EC00018;EC0002;EC0003;EC000107;EC000108;EC0005;EC0006;EC0007;EC00085;EC00080;EC00081;EC00082;EC00083;EC00072;EC00036;EC00037;EC00038;EC00039;EC00040;EC00014	22	3	0.5862	0.9463	0.9821	EC00020;EC00079	22	3	0.6034	0.8271	-0.9732	EC00084;EC0004;EC00020;EC00079	22	3	0.2051	0.8627	-1.205	EC0008;EC0009;EC00010;EC00011;EC00012;EC00013	22	3	0.661	0.7976	0.9068	EC00017;EC00018;EC0002;EC0003;EC000107;EC000108;EC0005;EC0006;EC0007;EC00085;EC00080;EC00081;EC00082;EC00083;EC00072;EC00036;EC00037;EC00038;EC00039;EC00040;EC00014	22	3	0.7736	0.9224	0.8058	EC0002;EC0003;EC00034;EC00035;EC00084;EC00036;EC00037;EC00038;EC00039;EC00040;EC000109;EC000127;EC000128;EC00090;EC00091;EC00022;EC00025;EC00014;EC00078;EC00016;EC00017;EC00018;EC00070;EC00015;EC000134;EC000135;EC000136;EC0004;EC0008;EC0009;EC00010;EC00011;EC00012;EC00013	22	3	0.8182	0.89	-0.7283	EC0002;EC0003;EC0005;EC0006;EC0007;EC00032;EC00033;EC00090;EC00091;EC00014
Butanoate metabolism	34	2	0.7312	0.8999	0.8372	EC000123	34	2	0.2308	0.5723	1.163	EC000123	34	2	0.9783	0.9783	0.459	EC00019;EC00054;EC0005;EC0006;EC0007	34	2	0.9655	1	0.5429	EC000161;EC00050;EC000167	34	2	0.06522	0.2931	1.627	EC000214;EC000203;EC000204;EC000217;EC000218;EC0001;EC000206;EC000205;EC000138;EC000139;EC000140;EC000213;EC000212;EC000208;EC000209;EC000210;EC000211;EC00066;EC00067;EC000202;EC000200;EC000201;EC000219;EC000215;EC000216;EC000207	34	2	0.5	0.6596	0.9408	EC00079;EC000184;EC00015;EC00020	34	2	0.3425	0.7397	1.12	EC000103
C21-steroid hormone biosynthesis and metabolism	112	6	0.3485	0.7111	1.104	EC00015;EC000169;EC000170;EC000171;EC000172;EC000178	112	6	0.9683	0.9683	0.5948	EC00019;EC00054;EC0005;EC0006;EC0007	112	6	0.7576	0.8698	-0.7775	EC000181;EC000182;EC000166;EC000167	112	6	0.4559	0.9712	1.003	EC000102	112	6	0.8286	0.8857	-0.7983	EC000162;EC00051;EC000168	112	6	0.1017	0.3002	1.346	EC0002;EC0003;EC00097;EC000164;EC00023;EC00027;EC00015;EC0005;EC0006;EC0007	112	6	0.5349	0.8148	-1.01	EC0002;EC0003;EC00016;EC00017;EC00018;EC0005;EC0006;EC0007;EC0004;EC00036;EC00037;EC00038;EC00039;EC00040;EC00070;EC00014
Carbon fixation	10	1	0.7255	0.8999	0.9092	EC000184;EC0002;EC00015;EC0004	10	1	0.2308	0.5723	1.164	EC0002;EC0003;EC00028;EC00029;EC00030;EC00031;EC00042;EC00043;EC00044;EC00045;EC00046;EC00047;EC00048;EC00049;EC00050	10	1	0.2881	0.4828	-1.161	EC000127;EC000128;EC0002;EC0003;EC0005;EC0006;EC0007;EC00015;EC0004	10	1	0.4151	0.9712	-1.011	EC00065;EC00066;EC000122;EC00050	10	1	0.05882	0.2931	1.244	EC00026;EC000103	10	1	0.1731	0.3974	1.283	EC000103	10	1	0.8136	0.89	-0.8121	EC000100;EC0002;EC0003;EC00079;EC000131;EC000132;EC00024;EC00020;EC000149;EC000130;EC00086;EC00087;EC00017;EC00018;EC00071;EC000121;EC000128;EC00015;EC00094;EC0005;EC0006;EC0007
Carnitine shuttle	72	24	0.1717	0.6654	1.268	EC000191;EC000187;EC000184;EC00094;EC000177;EC000190	72	24	0.9333	0.9586	0.6431	EC0002;EC0003;EC00072;EC00021;EC00057;EC000129;EC00019;EC00088;EC00015;EC00054;EC0004	72	24	0.6591	0.8351	-0.9063	EC000185;EC0002;EC00015;EC0004	72	24	0.7701	1	0.8149	EC0002;EC0003;EC0005;EC0006;EC0007;EC00017;EC00018;EC00015	72	24	0.2857	0.5061	1.166	EC00020;EC00079	72	24	0.1294	0.3343	1.35	EC000123	72	24	0.8701	0.9301	0.6621	EC000161;EC00051;EC000167
CoA Catabolism	7	2	0.2667	0.7086	-1.26	EC0002;EC0003;EC00097;EC000164;EC00023;EC00027;EC00015;EC0005;EC0006;EC0007	7	2	0.1364	0.5284	-1.339	EC0008;EC0009;EC00010;EC00011;EC00012;EC00013	7	2	0.9545	0.9702	0.5403	EC0002;EC0003;EC000163;EC000111;EC000112;EC000113;EC000114;EC000115;EC00066;EC00067;EC0008;EC0009;EC00010;EC00011;EC00012;EC00013;EC0004;EC000116;EC000117;EC000118;EC000119;EC00078	7	2	0.5079	0.9712	0.9964	EC000105;EC000109	7	2	0.1364	0.343	-1.367	EC000188	7	2	0.1	0.3002	-1.437	EC0008;EC0009;EC00010;EC00011;EC00012;EC00013	7	1	0.2881	0.7259	-1.126	EC000188
D4&E4-neuroprostanes formation	37	2	0.3556	0.7111	-1.14	EC000106;EC000110	37	2	0.1364	0.5284	-1.34	EC000186;EC00024	37	2	0.2241	0.4483	-1.207	EC0002;EC0003;EC00042;EC00043;EC00044;EC00045;EC00046;EC00047;EC00048;EC00049;EC00050	37	2	0.2564	0.8627	-1.146	EC000191;EC000187;EC000184;EC00093;EC000177;EC000190	37	2	0.4237	0.6118	1.057	EC0002;EC0003;EC00034;EC00035;EC00016;EC00070;EC00021;EC00090;EC00091;EC00025;EC000127;EC000128;EC00084;EC000134;EC000135;EC000136;EC00017;EC00018;EC00014;EC00078	37	2	0.82	0.9415	-0.7276	EC000180;EC000181;EC000166;EC000167	37	2	0.7727	0.8711	-0.7593	EC0002;EC0003;EC00017;EC00018
De novo fatty acid biosynthesis	106	1	0.9608	0.9762	-0.6926	EC0002;EC0003;EC00072;EC00021;EC00057;EC000129;EC00019;EC00088;EC00015;EC00054;EC0004	106	1	0.8269	0.9538	0.8465	EC0002;EC0003;EC00034;EC00035;EC00084;EC00036;EC00037;EC00038;EC00039;EC00040;EC000109;EC000127;EC000128;EC00090;EC00091;EC00022;EC00025;EC00014;EC00078;EC00016;EC00017;EC00018;EC00070;EC00015;EC000134;EC000135;EC000136;EC0004;EC0008;EC0009;EC00010;EC00011;EC00012;EC00013	106	1	0.02273	0.1476	1.332	EC00026;EC000103	106	1	0.9623	1	-0.6956	EC00099;EC0002;EC0003;EC00078;EC000131;EC000132;EC00024;EC00020;EC000149;EC000130;EC00085;EC00086;EC00017;EC00018;EC00070;EC000121;EC000128;EC00015;EC00093;EC0005;EC0006;EC0007	106	1	0.6471	0.7976	0.9297	EC000184;EC0002;EC00015;EC0004	106	1	1	1	-0.6974	EC0002;EC0003;EC000163;EC000111;EC000112;EC000113;EC000114;EC000115;EC00066;EC00067;EC0008;EC0009;EC00010;EC00011;EC00012;EC00013;EC0004;EC000116;EC000117;EC000118;EC000119;EC00078	106	1	0.186	0.6071	1.234	EC0002;EC0003;EC000140;EC000141;EC000142;EC000143;EC000144;EC00016;EC000182;EC00042;EC00043;EC00044;EC00045;EC00046;EC00047;EC00048;EC00049;EC00050;EC00061;EC00062;EC00063;EC00064;EC00021;EC00084;EC00022;EC00019;EC00092;EC00052;EC00053;EC000128;EC00015;EC0005;EC0006;EC0007;EC0004
Di-unsaturated fatty acid beta-oxidation	26	1	0.9608	0.9762	-0.6926	EC00026;EC00096	26	1	0.8269	0.9538	0.8465	EC00017;EC00018;EC0002;EC0003;EC000107;EC000108;EC0005;EC0006;EC0007;EC00085;EC00080;EC00081;EC00082;EC00083;EC00072;EC00036;EC00037;EC00038;EC00039;EC00040;EC00014	26	1	0.02273	0.1476	1.332	EC0002;EC0003;EC000185;EC00015	26	1	0.9623	1	-0.6956	EC0002;EC0003;EC00017;EC00018	26	1	0.6471	0.7976	0.9297	EC00079;EC000184;EC00015;EC00020	26	1	1	1	-0.6974	EC0002;EC0003;EC00072;EC00021;EC00057;EC000129;EC00019;EC00088;EC00015;EC00054;EC0004	26	1	0.186	0.6071	1.234	EC000167;EC00015
Drug metabolism - other enzymes	31	2	0.4605	0.7931	1.02	EC0002;EC0003;EC00016;EC00017;EC00018;EC0005;EC0006;EC0007;EC0004;EC00036;EC00037;EC00038;EC00039;EC00040;EC00070;EC00014	31	2	0.06349	0.4718	1.335	EC00093;EC00051;EC000153	31	2	0.09091	0.2562	1.675	EC0002;EC0003;EC00034;EC00035;EC000122;EC000101;EC000102;EC00016;EC00070;EC00086;EC00087;EC00021;EC00090;EC00091;EC00061;EC00062;EC00063;EC00064;EC0005;EC0006;EC0007;EC0004;EC000131;EC00025;EC00055;EC00056;EC00084;EC000100;EC00014;EC00022;EC00078	31	2	0.4648	0.9712	0.9945	EC00015;EC000168;EC000169;EC000170;EC000171;EC000172;EC000178	31	2	0.4342	0.6118	1.006	EC0002;EC0003;EC0005;EC0006;EC0007;EC00017;EC00018;EC00015	31	2	0.01587	0.1406	1.686	EC00026;EC000103	31	2	0.1818	0.6071	1.242	EC000191;EC000187;EC000184;EC00094;EC000177;EC000190;EC000192
Fatty acid activation	74	1	0.9608	0.9762	-0.6926	EC0002;EC0003;EC000163;EC000111;EC000112;EC000113;EC000114;EC000115;EC00066;EC00067;EC0008;EC0009;EC00010;EC00011;EC00012;EC00013;EC0004;EC000116;EC000117;EC000118;EC000119;EC00078	74	1	0.8269	0.9538	0.8465	EC0002;EC0003;EC00036;EC00037;EC00038;EC00039;EC00040;EC00017;EC00018;EC00014	74	1	0.02273	0.1476	1.332	EC00026;EC000103	74	1	0.9623	1	-0.6956	EC0002;EC0003;EC0005;EC0006;EC0007;EC00032;EC00033;EC00089;EC00090;EC00014	74	1	0.6471	0.7976	0.9297	EC000123	74	1	1	1	-0.6974	EC00019;EC00054;EC0005;EC0006;EC0007	74	1	0.186	0.6071	1.234	EC0008;EC0009;EC00010;EC00011;EC00012;EC00013
Fatty Acid Metabolism	63	3	0.7692	0.8999	-0.8258	EC0002;EC0003;EC00036;EC00037;EC00038;EC00039;EC00040;EC00017;EC00018;EC00014	63	3	0.8462	0.9538	-0.7087	EC000181;EC000182;EC000166;EC000167	63	3	0.8621	0.9544	-0.7201	EC000100;EC0002;EC0003;EC00079;EC000132;EC000133;EC00024;EC00020;EC000150;EC000131;EC00086;EC00087;EC00017;EC00018;EC00071;EC000122;EC000129;EC00015;EC00094;EC0005;EC0006;EC0007	63	3	0.129	0.6667	-1.284	EC000213;EC000202;EC000203;EC000216;EC000217;EC0001;EC000205;EC000204;EC000137;EC000138;EC000139;EC000212;EC000211;EC000207;EC000208;EC000209;EC000210;EC00065;EC00066;EC000201;EC000199;EC000200;EC000218;EC000214;EC000215;EC000206	63	3	0.3947	0.6118	1.052	EC0002;EC0003;EC000184;EC00015;EC0004	63	3	0.3175	0.5624	1.164	EC0002;EC0003;EC00054;EC0004;EC00060;EC00025;EC00055;EC00056;EC00058;EC00059;EC00017;EC00018;EC00073;EC00014;EC00020	63	3	0.6	0.8148	0.8972	EC0002;EC0003;EC000184;EC00015;EC0004
Fructose and mannose metabolism	33	1	0.3922	0.7368	-1.107	EC00015;EC00094;EC000177;EC00020;EC00079;EC000124	33	1	0.8462	0.9538	0.8134	EC0002;EC0003;EC00017;EC00018	33	1	0.25	0.4581	1.177	EC00015;EC00094;EC000178;EC00020;EC00079;EC000124	33	1	0.5094	0.9712	-0.9753	EC0002;EC0003;EC00042;EC00043;EC00044;EC00045;EC00046;EC00047;EC00048;EC00049	33	1	0.9608	0.9765	-0.6926	EC0002;EC0003;EC000163;EC000111;EC000112;EC000113;EC000114;EC000115;EC00066;EC00067;EC0008;EC0009;EC00010;EC00011;EC00012;EC00013;EC0004;EC000116;EC000117;EC000118;EC000119;EC00078	33	1	0.9	0.9621	-0.7567	EC000162;EC00051;EC000168	33	1	0.5116	0.8148	0.9759	EC00020;EC00079
Galactose metabolism	41	6	0.1111	0.5299	-1.425	EC000162;EC0004;EC000125;EC000121;EC00095;EC00057;EC00051	41	6	0.8103	0.9538	0.8244	EC00014	41	6	0.3409	0.5284	1.161	EC00089	41	6	0.1026	0.6667	-1.511	EC00092;EC00050;EC000152	41	6	0.6818	0.7976	-0.8443	EC0002;EC0003;EC00036;EC00037;EC00038;EC00039;EC00040;EC00017;EC00018;EC00014	41	6	0.5	0.6596	-0.9515	EC00084;EC0004;EC00020;EC00079	41	6	0.6552	0.8148	0.8817	EC00026
Glutamate metabolism	15	4	0.01163	0.1802	1.704	EC000123	15	4	0.06849	0.4718	1.417	EC00026;EC000103	15	4	0.2586	0.4581	-1.197	EC0002;EC0003;EC00054;EC0004;EC00060;EC00025;EC00055;EC00056;EC00058;EC00059;EC00017;EC00018;EC00073;EC00014;EC00020	15	4	0.5862	0.9823	0.9492	EC000126;EC000127;EC0002;EC0003;EC0005;EC0006;EC0007;EC00015;EC0004	15	4	0.07955	0.2931	1.571	EC000191;EC000187;EC000184;EC00094;EC000177;EC000190;EC000192	15	4	0.1233	0.3343	1.424	EC0002;EC0003;EC00034;EC00035;EC000122;EC000101;EC000102;EC00016;EC00070;EC00086;EC00087;EC00021;EC00090;EC00091;EC00061;EC00062;EC00063;EC00064;EC0005;EC0006;EC0007;EC0004;EC000131;EC00025;EC00055;EC00056;EC00084;EC000100;EC00014;EC00022;EC00078	15	4	0.7042	0.8148	0.7915	EC0002;EC0003;EC00036;EC00037;EC00038;EC00039;EC00040;EC00017;EC00018;EC00014
Glutathione Metabolism	19	5	0.3294	0.7111	1.089	EC000103	19	5	0.1974	0.5562	1.255	EC0002;EC0003;EC00034;EC00035;EC000122;EC000101;EC000102;EC00016;EC00070;EC00086;EC00087;EC00021;EC00090;EC00091;EC00061;EC00062;EC00063;EC00064;EC0005;EC0006;EC0007;EC0004;EC000131;EC00025;EC00055;EC00056;EC00084;EC000100;EC00014;EC00022;EC00078	19	5	0.01754	0.1476	-1.846	EC000137;EC00026;EC00019	19	5	0.9231	1	-0.7202	EC0002;EC0003;EC00036;EC00037;EC00038;EC00039;EC00040;EC00017;EC00018;EC00014	19	5	0.09195	0.3001	1.507	EC0008;EC0009;EC00010;EC00011;EC00012;EC00013	19	5	0.05479	0.2613	1.54	EC000162;EC0004;EC000125;EC000121;EC00095;EC00057;EC00051	19	5	0.09677	0.5451	-1.425	EC0002;EC0003;EC000147;EC000148;EC000153;EC000154;EC000155;EC000156;EC000157;EC000158;EC00098;EC00099;EC0005;EC0006;EC0007;EC00015;EC000164;EC00032;EC00033;EC000159;EC000160;EC00074;EC00075;EC00076;EC00077
Glycerophospholipid metabolism	156	8	0.6842	0.8999	0.897	EC00026	156	8	0.2609	0.599	-1.122	EC000103	156	8	0.4074	0.5874	-1.051	EC000116;EC000117;EC000118;EC000119;EC00068;EC00069;EC000137;EC00019;EC000104;EC000105;EC00051;EC000123;EC000180	156	8	0.977	1	0.5909	EC00026;EC00095	156	8	0.3118	0.5292	1.083	EC0002;EC0003;EC00016;EC00017;EC00018;EC0005;EC0006;EC0007;EC0004;EC00036;EC00037;EC00038;EC00039;EC00040;EC00070;EC00014	156	8	0.7922	0.9267	0.7153	EC0002;EC0003;EC00036;EC00037;EC00038;EC00039;EC00040;EC00017;EC00018;EC00014	156	8	0.6486	0.8148	-0.886	EC0002;EC0003;EC0005;EC0006;EC0007;EC00017;EC00018;EC00015
Glycine, serine, alanine and threonine metabolism	88	19	0.8788	0.9669	0.7522	EC000100;EC0002;EC0003;EC00079;EC000132;EC000133;EC00024;EC00020;EC000150;EC000131;EC00086;EC00087;EC00017;EC00018;EC00071;EC000122;EC000129;EC00015;EC00094;EC0005;EC0006;EC0007	88	19	0.8681	0.9586	0.6743	EC000100;EC0002;EC0003;EC00079;EC000132;EC000133;EC00024;EC00020;EC000150;EC000131;EC00086;EC00087;EC00017;EC00018;EC00071;EC000122;EC000129;EC00015;EC00094;EC0005;EC0006;EC0007	88	19	0.02273	0.1476	-1.783	EC000193;EC000194;EC000195;EC000196;EC000197;EC000198;EC000199;EC000184;EC00015;EC00020;EC000123	88	19	0.7	1	-0.8193	EC0002;EC0003;EC000184;EC00015;EC0004	88	19	0.1111	0.3263	1.384	EC0002;EC0003;EC00019;EC0004	88	19	0.1882	0.4133	1.263	EC00015;EC000169;EC000170;EC000171;EC000172;EC000178	88	19	0.6667	0.8148	-0.847	EC000122
Glycosphingolipid metabolism	67	7	0.1647	0.6654	1.196	EC000185;EC00024	67	7	0.3846	0.7452	-1.102	EC0002;EC0003;EC00016;EC00017;EC00018;EC00041;EC00014	67	7	0.4211	0.5933	-1.003	EC0002;EC0003;EC0005;EC0006;EC0007;EC00017;EC00018;EC00015	67	7	0.03371	0.6667	1.67	EC000136;EC00026;EC00019	67	7	0.1724	0.3818	1.202	EC00015;EC000169;EC000170;EC000171;EC000172;EC000178	67	7	0.06849	0.2831	1.506	EC000185;EC00024	67	7	0.7097	0.8148	-0.8657	EC000180;EC000181;EC000165;EC000166
Hexose phosphorylation	20	3	0.1111	0.5299	-1.425	EC000106;EC000110	20	3	0.8103	0.9538	0.8244	EC000123	20	3	0.3409	0.5284	1.161	EC0002;EC0003;EC000185;EC00015;EC0004	20	3	0.1026	0.6667	-1.511	EC00026;EC000102	20	3	0.6818	0.7976	-0.8443	EC0002;EC0003;EC00034;EC00035;EC00084;EC00036;EC00037;EC00038;EC00039;EC00040;EC000109;EC000127;EC000128;EC00090;EC00091;EC00022;EC00025;EC00014;EC00078;EC00016;EC00017;EC00018;EC00070;EC00015;EC000134;EC000135;EC000136;EC0004;EC0008;EC0009;EC00010;EC00011;EC00012;EC00013	20	3	0.5	0.6596	-0.9515	EC0002;EC0003;EC0005;EC0006;EC0007;EC00017;EC00018;EC00015	20	3	0.6552	0.8148	0.8817	EC00084;EC0004;EC00020;EC00079
Histidine metabolism	33	10	0.0202	0.2505	1.526	EC0002;EC0003;EC000184;EC00015	33	10	0.02273	0.2818	1.745	EC0002;EC0003;EC000185;EC00015	33	10	0.01754	0.1476	1.825	EC00015	33	10	0.02299	0.6667	1.616	EC000120;EC000124;EC00092	33	10	0.1122	0.3263	1.421	EC0002;EC0003;EC00097;EC000164;EC00023;EC00027;EC00015;EC0005;EC0006;EC0007	33	10	0.0119	0.1406	2.365	EC000137;EC00026;EC00019	33	10	0.2208	0.6405	1.256	EC0002;EC0003;EC00097;EC000163;EC00023;EC00027;EC00015;EC0005;EC0006;EC0007
Leukotriene metabolism	92	6	0.2692	0.7086	-1.194	EC000123	92	6	0.641	0.9463	-0.8298	EC0002;EC0003;EC00034;EC00035;EC00016;EC00070;EC00021;EC00090;EC00091;EC00025;EC000127;EC000128;EC00084;EC000134;EC000135;EC000136;EC00017;EC00018;EC00014;EC00078	92	6	0.1207	0.2672	-1.334	EC00015;EC000169;EC000170;EC000171;EC000172;EC000173;EC000179	92	6	0.129	0.6667	-1.264	EC000105;EC000109	92	6	0.07895	0.2931	1.518	EC000185;EC00024	92	6	0.4286	0.6596	1.039	EC0002;EC0003;EC000184;EC00015;EC0004	92	6	0.05455	0.3758	1.568	EC00026;EC000103
Linoleate metabolism	46	6	0.6667	0.8999	-0.8052	EC0002;EC0003;EC0005;EC0006;EC0007;EC00017;EC00018;EC00015	46	6	0.6667	0.9538	-0.8718	EC000116;EC000117;EC000118;EC000119;EC00068;EC00069;EC000137;EC00019;EC000104;EC000105;EC00051;EC000123;EC000180	46	6	0.7391	0.8698	0.7052	EC00017;EC00018;EC0002;EC0003;EC000107;EC000108;EC0005;EC0006;EC0007;EC00085;EC00080;EC00081;EC00082;EC00083;EC00072;EC00036;EC00037;EC00038;EC00039;EC00040;EC00014	46	6	0.8202	1	0.7922	EC000122	46	6	0.9783	0.9783	0.5475	EC00019;EC00054;EC0005;EC0006;EC0007	46	6	0.925	0.972	0.6093	EC00026;EC00096	46	6	0.9863	1	0.3753	EC0002;EC0003;EC000162;EC000110;EC000111;EC000112;EC000113;EC000114;EC00066;EC00067;EC0008;EC0009;EC00010;EC00011;EC00012;EC00013;EC0004;EC000115;EC000116;EC000117;EC000118;EC00078
Lipoate metabolism	8	1	0.6071	0.8957	0.9138	EC00068;EC00069;EC00089;EC00019;EC000104;EC000105;EC000174;EC000175;EC000126	8	1	0.6164	0.9463	0.9467	EC0002;EC0003;EC000185;EC00015;EC0004	8	1	0.1163	0.2672	1.539	EC00066;EC00067;EC000123;EC00051	8	1	0.2597	0.8627	1.16	EC0002;EC0003;EC000140;EC000141;EC000142;EC000143;EC000144;EC00016;EC000182;EC00042;EC00043;EC00044;EC00045;EC00046;EC00047;EC00048;EC00049;EC00060;EC00061;EC00062;EC00063;EC00021;EC00083;EC00022;EC00019;EC00091;EC00051;EC00052;EC000128;EC00015;EC0005;EC0006;EC0007;EC0004	8	1	0.4096	0.6118	1.027	EC00068;EC00069;EC00089;EC00019;EC000104;EC000105;EC000174;EC000175;EC000126	8	1	0.2917	0.548	1.163	EC00015;EC00094;EC000177;EC00020;EC00079;EC000124	8	1	0.1231	0.5451	1.394	EC0008;EC0009;EC00010;EC00011;EC00012;EC00013
Lysine metabolism	52	8	0.7143	0.8999	-0.8998	EC00079;EC000184;EC00015;EC00020	52	8	0.9432	0.9586	0.5787	EC0002;EC0003;EC000163;EC000111;EC000112;EC000113;EC000114;EC000115;EC00066;EC00067;EC0008;EC0009;EC00010;EC00011;EC00012;EC00013;EC0004;EC000116;EC000117;EC000118;EC000119;EC00078	52	8	0.66	0.8351	0.8339	EC000123	52	8	0.7889	1	0.7565	EC00078;EC000184;EC00015;EC00020	52	8	0.2021	0.4043	1.256	EC0002;EC0003;EC00042;EC00043;EC00044;EC00045;EC00046;EC00047;EC00048;EC00049;EC00050	52	8	0.1977	0.4133	1.279	EC000138;EC000139;EC000140;EC00066;EC00067	52	8	0.3699	0.7397	1.105	EC0002;EC0003;EC00042;EC00043;EC00044;EC00045;EC00046;EC00047;EC00048;EC00049;EC00050
Methionine and cysteine metabolism	94	11	0.8602	0.9669	0.7047	EC0002;EC0003;EC00017;EC00018	94	11	0.8974	0.9586	0.6566	EC0002;EC0003;EC0005;EC0006;EC0007;EC00032;EC00033;EC00090;EC00091;EC00014	94	11	0.01786	0.1476	-1.975	EC000123	94	11	0.07692	0.6667	-1.736	EC000192;EC000193;EC000194;EC000195;EC000196;EC000197;EC000198;EC000183;EC00015;EC00020;EC000122	94	11	0.06522	0.2931	1.574	EC0002;EC0003;EC000148;EC000149;EC000154;EC000155;EC000156;EC000157;EC000158;EC000159;EC00098;EC00099;EC0005;EC0006;EC0007;EC00015;EC000165;EC00032;EC00033;EC000160;EC000161;EC00074;EC00075;EC00076;EC00077	94	11	0.075	0.2906	1.435	EC000191;EC000187;EC000184;EC00094;EC000177;EC000190	94	11	0.6552	0.8148	-0.8815	EC00079;EC000184;EC00015;EC00020
Nitrogen metabolism	6	4	0.01111	0.1802	1.825	EC000137;EC00026;EC00019	6	4	0.01299	0.2153	1.883	EC000137;EC00026;EC00019	6	4	0.2333	0.4521	-1.179	EC0002;EC0003;EC00016;EC00017;EC00018;EC00041;EC00014	6	4	0.6552	1	0.9162	EC00078	6	4	0.07692	0.2931	1.553	EC000162;EC0004;EC000125;EC000121;EC00095;EC00057;EC00051	6	4	0.2329	0.4658	1.235	EC0002;EC0003;EC00042;EC00043;EC00044;EC00045;EC00046;EC00047;EC00048;EC00049;EC00050	6	4	0.6571	0.8148	0.8328	EC000184;EC0002;EC00015;EC0004
Phosphatidylinositol phosphate metabolism	59	1	0.2157	0.7086	-1.264	EC000168;EC00015	59	1	0.9038	0.9586	0.7208	EC000162;EC00051;EC000168	59	1	0.6136	0.8271	0.9621	EC00026	59	1	0.1509	0.7199	-1.269	EC000161;EC0004;EC000124;EC000120;EC00094;EC00056;EC00050	59	1	0.4314	0.6118	-1.007	EC000116;EC000117;EC000118;EC000119;EC00068;EC00069;EC000137;EC00019;EC000104;EC000105;EC00051;EC000123;EC000179	59	1	0.7	0.868	-0.8457	EC00014	59	1	0.678	0.8148	-0.8976	EC00017;EC00018;EC0002;EC0003;EC000107;EC000108;EC0005;EC0006;EC0007;EC00085;EC00080;EC00081;EC00082;EC00083;EC00072;EC00036;EC00037;EC00038;EC00039;EC00040;EC00014
Porphyrin metabolism	43	4	0.5	0.8339	-1.016	EC000127;EC000128;EC0002;EC0003;EC0005;EC0006;EC0007;EC00015;EC0004	43	4	0.2308	0.5723	-1.251	EC000189	43	4	0.05172	0.2467	-1.541	EC000162;EC0004;EC000125;EC000121;EC00095;EC00057;EC00051	43	4	0.06452	0.6667	-1.591	EC000122	43	4	0.1974	0.4043	1.227	EC000106;EC000110	43	4	0.8889	0.9621	0.7046	EC0002;EC0003;EC0005;EC0006;EC0007;EC00032;EC00033;EC00090;EC00091;EC00014	43	4	0.6383	0.8148	-0.7835	EC000115;EC000116;EC000117;EC000118;EC00068;EC00069;EC000136;EC00019;EC000104;EC000105;EC00051;EC000122;EC000179
Prostaglandin formation from arachidonate	78	5	0.03846	0.3407	-1.575	EC00026;EC000103	78	5	0.1282	0.5284	-1.504	EC000106;EC000110	78	5	0.06897	0.2559	-1.489	EC000192;EC000188;EC000185;EC00094;EC000178;EC000191	78	5	0.129	0.6667	-1.264	EC0002;EC0003;EC000147;EC000148;EC000153;EC000154;EC000155;EC000156;EC000157;EC000158;EC00097;EC00098;EC0005;EC0006;EC0007;EC00015;EC000164;EC00032;EC00033;EC000159;EC000160;EC00073;EC00074;EC00075;EC00076	78	5	0.2105	0.4079	1.179	EC0002;EC0003;EC00016;EC00017;EC00018;EC00041;EC00014	78	5	0.4872	0.6596	-0.9226	EC000116;EC000117;EC000118;EC000119;EC00068;EC00069;EC000137;EC00019;EC000104;EC000105;EC00051;EC000123;EC000179	78	5	0.03636	0.3758	1.669	EC0002;EC0003;EC000184;EC00015
Purine metabolism	80	12	0.2604	0.7086	1.136	EC0008;EC0009;EC00010;EC00011;EC00012;EC00013	80	12	0.1807	0.5336	1.298	EC0002;EC0003;EC00097;EC000164;EC00023;EC00027;EC00015;EC0005;EC0006;EC0007	80	12	0.08929	0.2562	-1.522	EC0002;EC0003;EC00019;EC0004	80	12	0.9775	1	0.5509	EC0002;EC0003;EC00071;EC00021;EC00056;EC000128;EC00019;EC00087;EC00015;EC00053;EC0004	80	12	0.1596	0.3664	1.297	EC000103	80	12	0.1566	0.3735	1.309	EC00066;EC00067;EC000123;EC00051	80	12	0.4118	0.7978	-1.139	EC0002;EC0003;EC00016;EC00017;EC00018;EC00041;EC00014
Putative anti-Inflammatory metabolites formation from EPA	27	7	0.2692	0.7086	-1.169	EC0002;EC0003;EC00034;EC00035;EC000122;EC000101;EC000102;EC00016;EC00070;EC00086;EC00087;EC00021;EC00090;EC00091;EC00061;EC00062;EC00063;EC00064;EC0005;EC0006;EC0007;EC0004;EC000131;EC00025;EC00055;EC00056;EC00084;EC000100;EC00014;EC00022;EC00078	27	7	0.6923	0.9538	-0.7719	EC0002;EC0003;EC0005;EC0006;EC0007;EC00017;EC00018;EC00015	27	7	0.1207	0.2672	-1.332	EC000103	27	7	0.129	0.6667	-1.264	EC00026;EC000102	27	7	0.02632	0.2931	1.598	EC000123	27	7	0.3175	0.5624	1.138	EC00020;EC00079	27	7	0.01818	0.3758	1.717	EC00015
Pyrimidine metabolism	70	11	0.01064	0.1802	2.187	EC00015	70	11	0.01124	0.2153	2.343	EC000121;EC000125;EC00093	70	11	0.3878	0.5864	1.069	EC00068;EC00069;EC00089;EC00019;EC000104;EC000105;EC000175;EC000176;EC000126	70	11	0.8315	1	0.7192	EC00014	70	11	0.1809	0.3866	1.281	EC000138;EC000139;EC000140;EC00066;EC00067	70	11	0.1294	0.3343	1.402	EC000188	70	11	0.5278	0.8148	0.9546	EC0002;EC0003;EC00054;EC0004;EC00060;EC00025;EC00055;EC00056;EC00058;EC00059;EC00017;EC00018;EC00073;EC00014;EC00020
Pyruvate Metabolism	20	1	0.4314	0.7866	-1.014	EC00020;EC00079	20	1	0.16	0.5284	-1.234	EC0002;EC0003;EC000141;EC000142;EC000143;EC000144;EC000145;EC00016;EC000183;EC00042;EC00043;EC00044;EC00045;EC00046;EC00047;EC00048;EC00049;EC00050;EC00061;EC00062;EC00063;EC00064;EC00021;EC00084;EC00022;EC00019;EC00092;EC00052;EC00053;EC000129;EC00015;EC0005;EC0006;EC0007;EC0004	20	1	0.2881	0.4828	-1.168	EC0002;EC0003;EC00016;EC00017;EC00018;EC0005;EC0006;EC0007;EC0004;EC00036;EC00037;EC00038;EC00039;EC00040;EC00070;EC00014	20	1	0.9245	1	-0.7315	EC000180;EC000181;EC000165;EC000166	20	1	0.5882	0.7928	-0.9496	EC00026	20	1	0.2	0.4133	-1.224	EC000106;EC000110	20	1	0.6271	0.8148	-0.9332	EC00068;EC00069;EC00089;EC00019;EC000104;EC000105;EC000174;EC000175;EC000125
Saturated fatty acids beta-oxidation	36	2	0.75	0.8999	-0.8363	EC00014	36	2	0.9211	0.9586	-0.5763	EC00026;EC00096	36	2	0.9123	0.9587	-0.6122	EC00026;EC00096	36	2	0.2333	0.8627	-1.186	EC000185;EC00024	36	2	0.1566	0.3664	1.343	EC00066;EC00067;EC000123;EC00051	36	2	0.6522	0.8424	0.8817	EC000184;EC0002;EC00015;EC0004	36	2	0.3607	0.7397	1.091	EC000106
Selenoamino acid metabolism	35	3	0.03659	0.3407	1.504	EC000192;EC000193;EC000194;EC000195;EC000196;EC000197;EC000198;EC000183;EC00015;EC00020;EC000123	35	3	0.07812	0.4844	1.407	EC000214;EC000203;EC000204;EC000217;EC000218;EC0001;EC000206;EC000205;EC000138;EC000139;EC000140;EC000213;EC000212;EC000208;EC000209;EC000210;EC000211;EC00066;EC00067;EC000202;EC000200;EC000201;EC000219;EC000215;EC000216;EC000207	35	3	0.1404	0.3001	-1.397	EC000138;EC000139;EC000140;EC00066;EC00067	35	3	0.5139	0.9712	0.9378	EC0002;EC0003;EC00016;EC00017;EC00018;EC00041;EC00014	35	3	0.6506	0.7976	0.8367	EC00014	35	3	0.3768	0.643	1.048	EC0002;EC0003;EC00016;EC00017;EC00018;EC0005;EC0006;EC0007;EC0004;EC00036;EC00037;EC00038;EC00039;EC00040;EC00070;EC00014	35	3	0.2927	0.7259	-1.185	EC0002;EC0003;EC00028;EC00029;EC00030;EC00031;EC00042;EC00043;EC00044;EC00045;EC00046;EC00047;EC00048;EC00049;EC00050
Sialic acid metabolism	107	4	0.6212	0.8957	0.9375	EC000116;EC000117;EC000118;EC000119;EC00068;EC00069;EC000137;EC00019;EC000104;EC000105;EC00051;EC000123;EC000179	107	4	0.5897	0.9463	-0.9342	EC0002;EC0003;EC00054;EC0004;EC00060;EC00025;EC00055;EC00056;EC00058;EC00059;EC00017;EC00018;EC00073;EC00014;EC00020	107	4	0.1667	0.3444	-1.317	EC000106;EC000110	107	4	0.8088	1	0.7967	EC000184;EC0002;EC00015;EC0004	107	4	0.01493	0.2931	1.551	EC000137;EC00026;EC00019	107	4	0.4576	0.6596	1.015	EC00089	107	4	0.04651	0.3758	-1.482	EC00026;EC000103
Sphingolipid metabolism	3	1	0.451	0.7931	1.025	EC0002;EC0003;EC00054;EC0004;EC00060;EC00025;EC00055;EC00056;EC00058;EC00059;EC00017;EC00018;EC00073;EC00014;EC00020	3	1	0.6	0.9463	-0.9965	EC0002;EC0003;EC00016;EC00017;EC00018;EC0005;EC0006;EC0007;EC0004;EC00036;EC00037;EC00038;EC00039;EC00040;EC00070;EC00014	3	1	0.02273	0.1476	1.34	EC00093;EC00051;EC000153	3	1	0.3061	0.8627	1.15	EC0002;EC0003;EC00034;EC00035;EC000121;EC000100;EC000101;EC00016;EC00069;EC00085;EC00086;EC00021;EC00089;EC00090;EC00060;EC00061;EC00062;EC00063;EC0005;EC0006;EC0007;EC0004;EC000130;EC00025;EC00054;EC00055;EC00083;EC00099;EC00014;EC00022;EC00077	3	1	0.7451	0.8399	-0.8425	EC0002;EC0003;EC00017;EC00018	3	1	0.86	0.9621	-0.7864	EC0002;EC0003;EC00017;EC00018	3	1	0.3488	0.7397	1.119	EC000137;EC000138;EC000139;EC00066;EC00067
Squalene and cholesterol biosynthesis	55	10	0.6667	0.8999	0.8859	EC00084;EC0004;EC00020;EC00079	55	10	0.1538	0.5284	-1.346	EC000168;EC00015	55	10	0.09091	0.2562	-1.417	EC0002;EC0003;EC00097;EC000164;EC00023;EC00027;EC00015;EC0005;EC0006;EC0007	55	10	0.7353	1	-0.7715	EC00088	55	10	0.7612	0.8428	0.8229	EC000100;EC0002;EC0003;EC00079;EC000132;EC000133;EC00024;EC00020;EC000150;EC000131;EC00086;EC00087;EC00017;EC00018;EC00071;EC000122;EC000129;EC00015;EC00094;EC0005;EC0006;EC0007	55	10	0.0339	0.2067	1.534	EC000213;EC000202;EC000203;EC000216;EC000217;EC0001;EC000205;EC000204;EC000138;EC000139;EC000140;EC000212;EC000211;EC000207;EC000208;EC000209;EC000210;EC00066;EC00067;EC000201;EC000199;EC000200;EC000218;EC000214;EC000215;EC000206	55	10	0.3488	0.7397	-1.207	EC00015;EC000168;EC000169;EC000170;EC000171;EC000172;EC000178
Starch and Sucrose Metabolism	33	5	0.3556	0.7111	-1.103	EC0002;EC0003;EC00042;EC00043;EC00044;EC00045;EC00046;EC00047;EC00048;EC00049;EC00050	33	5	0.6364	0.9463	-0.8606	EC00068;EC00069;EC00089;EC00019;EC000104;EC000105;EC000175;EC000176;EC000126	33	5	0.7045	0.8698	0.7588	EC00014	33	5	0.9048	1	0.7298	EC00017;EC00018;EC0002;EC0003;EC000106;EC000107;EC0005;EC0006;EC0007;EC00084;EC00079;EC00080;EC00081;EC00082;EC00071;EC00036;EC00037;EC00038;EC00039;EC00040;EC00014	33	5	0.5	0.6889	-1.001	EC00084;EC0004;EC00020;EC00079	33	5	0.88	0.9621	-0.6903	EC000100;EC0002;EC0003;EC00079;EC000132;EC000133;EC00024;EC00020;EC000150;EC000131;EC00086;EC00087;EC00017;EC00018;EC00071;EC000122;EC000129;EC00015;EC00094;EC0005;EC0006;EC0007	33	5	0.2273	0.6405	-1.276	EC0002;EC0003;EC00034;EC00035;EC000121;EC000101;EC000102;EC00016;EC00070;EC00086;EC00087;EC00021;EC00090;EC00091;EC00061;EC00062;EC00063;EC00064;EC0005;EC0006;EC0007;EC0004;EC000130;EC00025;EC00055;EC00056;EC00084;EC000100;EC00014;EC00022;EC00078
TCA cycle	31	1	0.2745	0.7086	-1.171	EC000188	31	1	0.32	0.6841	-1.155	EC000138;EC000139;EC000140;EC00066;EC00067	31	1	0.4068	0.5874	-1.082	EC0002;EC0003;EC00034;EC00035;EC00016;EC00070;EC00021;EC00090;EC00091;EC00025;EC000127;EC000128;EC00084;EC000134;EC000135;EC000136;EC00017;EC00018;EC00014;EC00078	31	1	0.3019	0.8627	-1.176	EC0002;EC0003;EC00096;EC000163;EC00023;EC00027;EC00015;EC0005;EC0006;EC0007	31	1	0.7255	0.833	0.8955	EC000180;EC000181;EC000166;EC000167	31	1	0.7	0.868	-0.8383	EC000123	31	1	1	1	-0.6981	EC00019;EC00054;EC0005;EC0006;EC0007
Tryptophan metabolism	94	8	0.05556	0.3827	1.461	EC00026;EC000103	94	8	0.2468	0.5884	1.188	EC00066;EC00067;EC000123;EC00051	94	8	0.01667	0.1476	-1.862	EC000121;EC000125;EC00093	94	8	0.908	1	0.7374	EC0002;EC0003;EC00034;EC00035;EC00083;EC00036;EC00037;EC00038;EC00039;EC00040;EC000108;EC000126;EC000127;EC00089;EC00090;EC00022;EC00025;EC00014;EC00077;EC00016;EC00017;EC00018;EC00069;EC00015;EC000133;EC000134;EC000135;EC0004;EC0008;EC0009;EC00010;EC00011;EC00012;EC00013	94	8	0.2857	0.5061	1.095	EC0002;EC0003;EC00054;EC0004;EC00060;EC00025;EC00055;EC00056;EC00058;EC00059;EC00017;EC00018;EC00073;EC00014;EC00020	94	8	0.3973	0.6482	1.073	EC00079	94	8	0.03125	0.3758	-1.486	EC000136;EC00026;EC00019
Tyrosine metabolism	160	19	0.1263	0.5594	1.342	EC0008;EC0009;EC00010;EC00011;EC00012;EC00013	160	19	0.1705	0.5284	1.257	EC0002;EC0003;EC00019;EC0004	160	19	0.05769	0.2555	-1.597	EC0008;EC0009;EC00010;EC00011;EC00012;EC00013	160	19	0.3889	0.9644	1.088	EC0002;EC0003;EC00028;EC00029;EC00030;EC00031;EC00042;EC00043;EC00044;EC00045;EC00046;EC00047;EC00048;EC00049	160	19	0.08511	0.2931	1.477	EC0002;EC0003;EC000141;EC000142;EC000143;EC000144;EC000145;EC00016;EC000182;EC00042;EC00043;EC00044;EC00045;EC00046;EC00047;EC00048;EC00049;EC00050;EC00061;EC00062;EC00063;EC00064;EC00021;EC00084;EC00022;EC00019;EC00092;EC00052;EC00053;EC000129;EC00015;EC0005;EC0006;EC0007;EC0004	160	19	0.3837	0.643	1.024	EC000127;EC000128;EC0002;EC0003;EC0005;EC0006;EC0007;EC00015;EC0004	160	19	0.9726	1	0.501	EC0002;EC0003;EC00072;EC00021;EC00057;EC000128;EC00019;EC00088;EC00015;EC00054;EC0004
Urea cycle/amino group metabolism	85	20	0.05102	0.3827	1.491	EC00093;EC00051;EC000153	85	20	0.7701	0.9538	0.7971	EC000185;EC0002;EC00015;EC0004	85	20	0.02381	0.1476	-1.892	EC000214;EC000203;EC000204;EC000217;EC000218;EC0001;EC000206;EC000205;EC000138;EC000139;EC000140;EC000213;EC000212;EC000208;EC000209;EC000210;EC000211;EC00066;EC00067;EC000202;EC000200;EC000201;EC000219;EC000215;EC000216;EC000207	85	20	1	1	-0.6341	EC00019;EC00053;EC0005;EC0006;EC0007	85	20	0.07216	0.2931	1.451	EC000106;EC000110	85	20	0.01136	0.1406	1.79	EC00015	85	20	0.2143	0.6405	-1.237	EC0002;EC0003;EC00019;EC0004
Valine, leucine and isoleucine degradation	65	4	0.8542	0.9669	0.7145	EC000180;EC000181;EC000166;EC000167	65	4	0.1687	0.5284	1.302	EC0008;EC0009;EC00010;EC00011;EC00012;EC00013	65	4	0.7826	0.8822	0.672	EC0002;EC0003;EC00017;EC00018	65	4	0.9886	1	0.4448	EC0002;EC0003;EC000162;EC000110;EC000111;EC000112;EC000113;EC000114;EC00065;EC00066;EC0008;EC0009;EC00010;EC00011;EC00012;EC00013;EC0004;EC000115;EC000116;EC000117;EC000118;EC00077	65	4	0.1383	0.343	1.382	EC0002;EC0003;EC00028;EC00029;EC00030;EC00031;EC00042;EC00043;EC00044;EC00045;EC00046;EC00047;EC00048;EC00049;EC00050	65	4	0.7229	0.8788	0.8109	EC00017;EC00018;EC0002;EC0003;EC000107;EC000108;EC0005;EC0006;EC0007;EC00085;EC00080;EC00081;EC00082;EC00083;EC00072;EC00036;EC00037;EC00038;EC00039;EC00040;EC00014	65	4	0.6176	0.8148	0.8669	EC00089
Vitamin A (retinol) metabolism	67	1	0.3137	0.7111	-1.128	EC00066;EC00067;EC000123;EC00051	67	1	0.38	0.7452	-1.056	EC0002;EC0003;EC00042;EC00043;EC00044;EC00045;EC00046;EC00047;EC00048;EC00049;EC00050	67	1	0.7458	0.8698	-0.8759	EC0002;EC0003;EC00034;EC00035;EC00084;EC00036;EC00037;EC00038;EC00039;EC00040;EC000109;EC000127;EC000128;EC00090;EC00091;EC00022;EC00025;EC00014;EC00078;EC00016;EC00017;EC00018;EC00070;EC00015;EC000134;EC000135;EC000136;EC0004;EC0008;EC0009;EC00010;EC00011;EC00012;EC00013	67	1	0.3208	0.8646	-1.133	EC000122	67	1	0.8235	0.8857	0.7998	EC0002;EC0003;EC0005;EC0006;EC0007;EC00032;EC00033;EC00090;EC00091;EC00014	67	1	0.5	0.6596	0.9587	EC00026	67	1	0.05085	0.3758	-1.361	EC00093;EC00051;EC000152
Vitamin B3 (nicotinate and nicotinamide) metabolism	28	5	0.2353	0.7086	1.142	EC0002;EC0003;EC000141;EC000142;EC000143;EC000144;EC000145;EC00016;EC000182;EC00042;EC00043;EC00044;EC00045;EC00046;EC00047;EC00048;EC00049;EC00050;EC00061;EC00062;EC00063;EC00064;EC00021;EC00084;EC00022;EC00019;EC00092;EC00052;EC00053;EC000129;EC00015;EC0005;EC0006;EC0007;EC0004	28	5	0.01389	0.2153	1.579	EC000123	28	5	0.2542	0.4581	-1.235	EC00020;EC00079	28	5	0.5647	0.9725	0.9362	EC0002;EC0003;EC00016;EC00017;EC00018;EC0005;EC0006;EC0007;EC0004;EC00036;EC00037;EC00038;EC00039;EC00040;EC00069;EC00014	28	5	0.01149	0.2931	1.858	EC00015	28	5	0.01351	0.1406	1.845	EC0002;EC0003;EC000184;EC00015	28	5	0.6765	0.8148	0.7997	EC00014
Vitamin B5 - CoA biosynthesis from pantothenate	12	2	0.2667	0.7086	-1.26	EC0002;EC0003;EC00019;EC0004	12	2	0.1364	0.5284	-1.339	EC000162;EC0004;EC000125;EC000121;EC00095;EC00057;EC00051	12	2	0.9545	0.9702	0.5403	EC0002;EC0003;EC00072;EC00021;EC00057;EC000129;EC00019;EC00088;EC00015;EC00054;EC0004	12	2	0.5079	0.9712	0.9964	EC000137;EC000138;EC000139;EC00065;EC00066	12	2	0.1364	0.343	-1.367	EC000123	12	2	0.1	0.3002	-1.437	EC0002;EC0003;EC000141;EC000142;EC000143;EC000144;EC000145;EC00016;EC000182;EC00042;EC00043;EC00044;EC00045;EC00046;EC00047;EC00048;EC00049;EC00050;EC00061;EC00062;EC00063;EC00064;EC00021;EC00084;EC00022;EC00019;EC00092;EC00052;EC00053;EC000129;EC00015;EC0005;EC0006;EC0007;EC0004	12	1	0.2881	0.7259	-1.126	EC000122
Vitamin B9 (folate) metabolism	33	3	0.6053	0.8957	0.9388	EC0002;EC0003;EC000184;EC00015;EC0004	33	3	0.7143	0.9538	0.8987	EC00084;EC0004;EC00020;EC00079	33	3	0.1034	0.2672	-1.379	EC000189	33	3	0.03226	0.6667	-1.697	EC00015	33	3	0.05263	0.2931	1.555	EC00093;EC00051;EC000153	33	3	0.03175	0.2067	1.599	EC00093;EC00051;EC000153	33	3	0.04255	0.3758	-1.662	EC000193;EC000194;EC000195;EC000196;EC000197;EC000198;EC000199;EC000183;EC00015;EC00020;EC000122
Vitamin D3 (cholecalciferol) metabolism	16	5	0.6111	0.8957	-0.926	EC0002;EC0003;EC00034;EC00035;EC00016;EC00070;EC00021;EC00090;EC00091;EC00025;EC000127;EC000128;EC00084;EC000134;EC000135;EC000136;EC00017;EC00018;EC00014;EC00078	16	5	0.1538	0.5284	-1.374	EC000192;EC000188;EC000185;EC00094;EC000178;EC000191	16	5	0.8939	0.9584	-0.5947	EC0002;EC0003;EC0005;EC0006;EC0007;EC00032;EC00033;EC00090;EC00091;EC00014	16	5	0.5588	0.9725	-0.9278	EC0002;EC0003;EC00053;EC0004;EC00059;EC00025;EC00054;EC00055;EC00057;EC00058;EC00017;EC00018;EC00072;EC00014;EC00020	16	5	0.9143	0.9448	-0.6912	EC0002;EC0003;EC00072;EC00021;EC00057;EC000129;EC00019;EC00088;EC00015;EC00054;EC0004	16	5	0.1017	0.3002	1.337	EC0002;EC0003;EC00019;EC0004	16	5	0.6279	0.8148	-0.8282	EC0002;EC0003;EC00034;EC00035;EC00016;EC00070;EC00021;EC00090;EC00091;EC00025;EC000126;EC000127;EC00084;EC000133;EC000134;EC000135;EC00017;EC00018;EC00014;EC00078
Vitamin E metabolism	54	9	0.9444	0.9762	-0.5738	EC000162;EC00051;EC000168	54	9	0.2759	0.6108	-1.237	EC00015;EC000169;EC000170;EC000171;EC000172;EC000173;EC000179	54	9	0.6279	0.8283	0.8412	EC00079;EC000185;EC00015;EC00020	54	9	0.2987	0.8627	1.111	EC0002;EC0003;EC00019;EC0004	54	10	0.08046	0.2931	1.494	EC000168;EC00015	54	9	0.4667	0.6596	-0.9695	EC00068;EC00069;EC00089;EC00019;EC000104;EC000105;EC000174;EC000175;EC000126	54	10	0.01471	0.3758	1.907	EC000120;EC000124;EC00093
Vitamin H (biotin) metabolism	5	1	0.6071	0.8957	0.9138	EC00089	5	1	0.6164	0.9463	0.9467	EC00079	5	1	0.1163	0.2672	1.539	EC0002;EC0003;EC00028;EC00029;EC00030;EC00031;EC00042;EC00043;EC00044;EC00045;EC00046;EC00047;EC00048;EC00049;EC00050	5	1	0.2597	0.8627	1.16	EC000167;EC00015	5	1	0.4096	0.6118	1.027	EC00089	5	1	0.2917	0.548	1.163	EC0002;EC0003;EC00016;EC00017;EC00018;EC00041;EC00014	5	1	0.1231	0.5451	1.394	EC000161;EC0004;EC000124;EC000120;EC00095;EC00057;EC00051
Xenobiotics metabolism	110	3	0.8889	0.9669	-0.7122	EC0002;EC0003;EC0005;EC0006;EC0007;EC00032;EC00033;EC00090;EC00091;EC00014	110	3	0.7667	0.9538	-0.8467	EC00079;EC000185;EC00015;EC00020	110	3	0.3256	0.5284	1.232	EC00079	110	3	0.5176	0.9712	0.9746	EC00015;EC00093;EC000177;EC00020;EC00078;EC000123	110	3	0.3158	0.5292	-1.08	EC000127;EC000128;EC0002;EC0003;EC0005;EC0006;EC0007;EC00015;EC0004	110	3	0.03333	0.2067	-1.967	EC00026;EC000103	110	3	0.1176	0.5451	1.526	EC000106
